# Supplementary material for: SnSe Nanosheets Mimic Lactate Dehydrogenase to Reverse Tumor Acid Microenvironment Metabolism for Enhancement of Tumor Therapy
Source: Molecules. 2022 Dec 5;27(23):8552. doi: 10.3390/molecules27238552 (PMC9738583; doi:10.3390/molecules27238552)
Supplement: Supplementary file 1 [file molecules-27-08552-s001.zip]

Archive with 1 entries (1 files):
- molecules-2030190-supplementary.pdf
